# Supplementary material for: Improved Macro- and Micronutrient Supply for Favorable Growth and Metabolomic Profile with Standardized Parenteral Nutrition Solutions for Very Preterm Infants
Source: Nutrients. 2022 Sep 21;14(19):3912. doi: 10.3390/nu14193912 (PMC9572167; doi:10.3390/nu14193912)
Supplement: Supplementary file 1 [file nutrients-14-03912-s001.zip › nutrients-1906391-supplementary.xlsx]

## Sheet: Supplemental Table S1
Supplemental Table 1: Overview of recommendations per reference cohort and feeding mode
Min-Max		recommended intake enteral nutrition				recommended intake parenteral nutrition
		Study cohort (MUC PREPARE)		Reference cohort (2007-2009)		both cohorts
		[26]		[27]		[24]
		[/ kg BW / d]	[/100 kcal]	[/ kg BW / d]	[/100 kcal]	[/ kg BW / d]
							day 1	day 3	day 7	stable growth
Total Fluid Volume [ml]		135 - 200		(130) - 150 - 200		<1500g	80-90	120-130	140-180	140-160
						>1500g	60-80	100-120	140-160	140-160
Energy [kcal]		110 - 135		(110) - 130 - (165)			85-110	85-110	110-130	110-130
Protein [g]	<1000g BW	4 - 4.5	3.6 - 4.1	2.9 - 4	2.25-3.10		1.5-2	3.5	3.5-4	3.5-4
	1000-1800g BW	3.5 - 4	3.2 - 3.6
Lipids [g] of which MCT < 40%]		4.8 - 6.6	4.4 - 6	(4) -4.7 - (9)	3.6 - 7 - (9)		1	1-3	3-4	3-4
Carbohydrates [g]		11.6 - 13.2	10.5 - 12	7.70 - 23.10	7-14		5.5-11.5	2014-12-01	14-16-(18)	14-16-(18)
Sodium [mmol]		3.00 - 5.00	2.74 - 4.57	1.00 - 2.31	1.30 - 3.00	<1500g	(0)-3-(5)	(0)-3-(5)	2-3-(5)	3-5-(7)
						>1500g	(0)-3-(5)	(0)-3-(5)	3-5	3-5-(7)
Potassium [mmol]		1.69 - 3.38	1.53 - 3.07	1.99 - 4.99	1.51 - 3.89	<1500g	0-2	(0)-2	1-2	2-5
						>1500g	0-2	(0)-2	1-3	2-5
Chloride [mmol]		2.96 - 4.99	2.68- 4.54	2.09 - 3.30	1.61 - 2.51	<1500g	0	(0)-5	2-3	relative to Na/K demand
						>1500g	0	(0)-5	3-5	relative to Na/K demand
Calcium [mmol]		2.99 - 3.49	2.74 - 3.24		1.75 - 3.49		1.3-3	1.3-3	1.3-3	1.3-3
Phosphate [mmol]		1.94 - 2.91	1.78 - 2.58		1.61 - 2.91		1.3-1.7	1.3-1.7	1.3-1.7	1.3-1.7
Magnesium [mmol]		0.33 - 0.62	0.31 - 0.56		0.25 - 0.49		0	0.4-0.6	0.4-0.6	0.4-0.6
Calculation of the range of nutrients is expressed per 100 kcal and is based on a minimum energy intake of 110 kcal/kg for the study cohort (MUC PREPARE) and 130 kcal/kg for the reference cohort (2007-2009).

## Sheet: Supplemental Table S2
Supplemental Table 2: Summary table of provided nutrients. Overview of all macro- and micronutrients measurements available over all timepoints and infants that are below, within, and above the excretion guidelines per age group and birth cohort. The recommendations are outlined against the birth cohorts and values investigated, as they increased over the years
Nutrition Parameter	Day of Life	Mean 2012-14	SD 2012-14	Mean 2007-09	SD 2007-09		Wilcox p	FDR	Recommendation	Within the Recommendations [%]	Below the Recommendations [%]	Above the Recommendations [%]	Mode
Total Volume [ml]	1	94.02	11.19	84.56	7.96		1.49e-05	0.0132	'80 - 90	31.5789	10.5263	57.8947	Parenteral
Total Volume [ml]	3	147.33	18.44	142.3	21.73		0.158	1	'120 - 130	11.3208	3.77358	84.9057	Parenteral
Total Volume [ml]	7	173.29	26.14	169.05	14.17		0.514	1	'140 - 180	42.8571	14.2857	42.8571	Parenteral
Total Volume [ml]	14	189.12	14.03	160.57	18.1		0.0571	1	'140 - 160	0	0	100	Parenteral
Calories [kcal/kg BW]	1	46.06	8.22	31	5.65		5.66e-15	5.92e-12	'85 - 110	0	87.7193	0	Parenteral
Calories [kcal/kg BW]	3	81.93	9.19	68.7	10.21		8.75e-09	8.48e-06	'85 - 110	32.0755	66.0377	0	Parenteral
Calories [kcal/kg BW]	7	97.36	13.78	102.92	8.56		0.27	1	'110 - 130	14.2857	64.2857	0	Parenteral
Calories [kcal/kg BW]	14	97.25	21.28	102	15.62		0.857	1	'110 - 130	25	75	0	Parenteral
Carbohydrates [g/100 kcal]	1	6.97	1.04	5.91	0.5		2.96e-09	2.9e-06	'5.5 - 11.5	94.7368	5.26316	0	Parenteral
Carbohydrates [g/100 kcal]	3	9.63	1.37	8.92	1.32		0.00948	1	'12 - 14	3.77358	94.3396	0	Parenteral
Carbohydrates [g/100 kcal]	7	12.11	1.83	12.02	1.88		0.707	1	'14 - 18	14.2857	85.7143	0	Parenteral
Carbohydrates [g/100 kcal]	14	12.2	2.37	13	1.75		0.721	1	'14 - 18	25	75	0	Parenteral
Protein [g/100 kcal]	1	1.75	0.46	1.06	0.37		9.55e-14	9.9e-11	'1.5 - 2	47.3684	38.5965	28.0702	Parenteral
Protein [g/100 kcal]	3	3.46	0.51	2.64	0.59		1.91e-10	1.9e-07	'3.5 - 4	52.8302	50.9434	15.0943	Parenteral
Protein [g/100 kcal]	7	3.81	0.37	3.75	0.27		0.336	1	'3.5 - 4	57.1429	21.4286	42.8571	Parenteral
Protein [g/100 kcal]	14	4.05	0.13	3.57	0.75		0.359	1	'3.5 - 4	50	0	75	Parenteral
Fat [g/100 kcal]	1	1.03	0.47	0.14	0.15		6.37e-20	6.72e-17	'1 - 3	54.386	56.1404	0	Parenteral
Fat [g/100 kcal]	3	3.12	0.5	2.42	0.69		3.72e-07	0.000346	'1 - 3	43.3962	0	64.1509	Parenteral
Fat [g/100 kcal]	7	3.73	0.68	4.31	0.6		0.0114	1	'3 - 4	57.1429	7.14286	42.8571	Parenteral
Fat [g/100 kcal]	14	3.45	1.31	3.97	0.59		0.857	1	'3 - 4	50	25	25	Parenteral
Carbohydrates [% of kcal/kg BW]	1	62.51	6.09	81.15	6.61		2.12e-18	2.23e-15	'40 - 45	0	0	100	Parenteral
Carbohydrates [% of kcal/kg BW]	3	46.35	4.12	51.34	5.53		3.74e-06	0.00335	'40 - 45	30.1887	3.77358	64.1509	Parenteral
Carbohydrates [% of kcal/kg BW]	7	48.28	4.33	45.39	5.09		0.0542	1	'40 - 45	14.2857	7.14286	78.5714	Parenteral
Carbohydrates [% of kcal/kg BW]	14	49.6	1.78	49.47	2.4		1	1	'40 - 45	0	0	100	Parenteral
Protein [% of kcal/kg BW]	1	15.63	2.7	14.41	3.89		0.000151	0.125	'10 - 15	35.0877	1.75439	64.9123	Parenteral
Protein [% of kcal/kg BW]	3	16.72	2.06	15.13	2.52		0.000157	0.129	'10 - 15	20.7547	0	77.3585	Parenteral
Protein [% of kcal/kg BW]	7	15.36	1.44	14.3	1.19		0.0093	1	'10 - 15	35.7143	0	64.2857	Parenteral
Protein [% of kcal/kg BW]	14	17.05	4.08	13.4	1.15		0.229	1	'10 - 15	25	0	75	Parenteral
Fat [% of kcal/kg BW]	1	21.31	8.26	4.08	4.52		4.35e-18	4.56e-15	'42 - 45	1.75439	100	0	Parenteral
Fat [% of kcal/kg BW]	3	36.95	4.01	33.67	5.7		0.003	1	'42 - 45	1.88679	92.4528	3.77358	Parenteral
Fat [% of kcal/kg BW]	7	34.36	9.94	40.19	5		0.0157	1	'42 - 45	0	92.8571	7.14286	Parenteral
Fat [% of kcal/kg BW]	14	33.38	5.66	37.17	1.76		0.4	1	'42 - 45	0	100	0	Parenteral
BGA Glucose [mg/dl]	1	86	27.4	81.67	35.17		0.462	1	'47 - 100	63.1579	5.26316	35.0877	Parenteral
BGA Glucose [mg/dl]	3	138.85	65.33	106.33	24.22		0.101	1	'47 - 100	28.3019	0	71.6981	Parenteral
BGA Glucose [mg/dl]	7	112.71	28.8	130.88	45.22		0.495	1	'47 - 100	42.8571	0	64.2857	Parenteral
Sodium [mmol/100 kcal]	1	1.64	0.54	0.85	0.46		3.34e-11	3.4e-08	'0 - 5	100	0	0	Parenteral
Sodium [mmol/100 kcal]	3	3.44	0.62	3.04	1.23		0.000689	0.55	'0 - 5	98.1132	0	0	Parenteral
Sodium [mmol/100 kcal]	7	3.76	0.8	4.55	1.62		0.185	1	'2 - 5	92.8571	0	7.14286	Parenteral
Sodium [mmol/100 kcal]	14	4.33	1.32	4.03	0.93		1	1	'3 - 7	75	0	0	Parenteral
Potassium [mmol/100 kcal]	1	0.25	0.24	0.01	0.04		2.28e-13	2.35e-10	'0 - 2	100	28.0702	0	Parenteral
Potassium [mmol/100 kcal]	3	1.72	0.4	1.07	0.66		9.08e-08	8.58e-05	'0 - 2	77.3585	0	22.6415	Parenteral
Potassium [mmol/100 kcal]	7	2.2	0.36	1.95	0.62		0.166	1	'1 - 2	28.5714	0	71.4286	Parenteral
Potassium [mmol/100 kcal]	14	1.75	0.29	2.29	0.4		0.2	1	'2 - 5	25	75	0	Parenteral
Calcium [mmol/100 kcal]	1	0.79	0.26	0.99	0.1		2.19e-08	2.09e-05	'1.3 - 3	1.75439	98.2456	0	Parenteral
Calcium [mmol/100 kcal]	3	1.56	0.41	1.74	0.55		0.161	1	'1.3 - 3	75.4717	22.6415	0	Parenteral
Calcium [mmol/100 kcal]	7	1.76	0.43	1.73	0.61		0.785	1	'1.3 - 3	85.7143	14.2857	0	Parenteral
Calcium [mmol/100 kcal]	14	1.57	0.27	1.5	0.6		1	1	'1.3 - 3	50	25	0	Parenteral
Magnesium [mmol/100 kcal]	1	0.04	0.08	0.03	0.15		8.72e-10	8.64e-07	'0 - 0.6	100	28.0702	0	Parenteral
Magnesium [mmol/100 kcal]	3	0.44	0.09	0.45	0.21		0.0117	1	'0.4 - 0.6	71.6981	28.3019	0	Parenteral
Magnesium [mmol/100 kcal]	7	0.48	0.09	0.54	0.11		0.0161	1	'0.4 - 0.6	78.5714	21.4286	0	Parenteral
Magnesium [mmol/100 kcal]	14	0.51	0.08	0.48	0.1		0.507	1	'0.4 - 0.6	75	0	0	Parenteral
Chloride [mmol/100 kcal]	1	0.67	0.42	0.59	0.43		0.549	1	'0 - 5	100	0	0	Parenteral
Chloride [mmol/100 kcal]	3	1.72	0.52	1.59	1.05		0.168	1	'0 - 5	98.1132	0	0	Parenteral
Chloride [mmol/100 kcal]	7	1.7	0.66	2.38	1.56		0.33	1	'2 - 3	35.7143	64.2857	0	Parenteral
Chloride [mmol/100 kcal]	14	2.47	1.74	2.49	1.33		1	1	'2 - 3	0	50	25	Parenteral
Phosphate [mmol/100 kcal]	1	0.45	0.21	0.02	0.1		4.53e-20	4.82e-17	'1.3 - 1.7	1.75439	98.2456	0	Parenteral
Phosphate [mmol/100 kcal]	3	1.38	0.35	1.12	0.54		0.00633	1	'1.3 - 1.7	43.3962	37.7358	18.8679	Parenteral
Phosphate [mmol/100 kcal]	7	1.53	0.34	1.58	0.59		0.626	1	'1.3 - 1.7	50	21.4286	28.5714	Parenteral
Phosphate [mmol/100 kcal]	14	1.5	0.25	1.46	0.13		0.7	1	'1.3 - 1.7	50	25	0	Parenteral
BGA Sodium [mmol/l]	1	134.6	3.24	137.02	3.44		0.00119	0.906	'133 - 146	75.4386	31.5789	0	Parenteral
BGA Sodium [mmol/l]	3	139.04	4.74	141.04	4.26		0.0268	1	'133 - 146	86.7925	9.43396	5.66038	Parenteral
BGA Sodium [mmol/l]	7	138.71	5.66	136.9	5.62		0.343	1	'133 - 146	85.7143	21.4286	14.2857	Parenteral
BGA Sodium [mmol/l]	14	135.25	7.41	137	6.56		0.721	1	'133 - 146	50	50	0	Parenteral
BGA Potassium [mmol/l]	1	4.78	1.05	4.63	0.92		0.575	1	'4.6 - 6.6	49.1228	50.8772	7.01754	Parenteral
BGA Potassium [mmol/l]	3	4.42	0.73	4.56	0.75		0.268	1	'4.6 - 6.6	28.3019	69.8113	1.88679	Parenteral
BGA Potassium [mmol/l]	7	4.56	0.83	4.47	0.63		1	1	'4.6 - 6.6	50	50	7.14286	Parenteral
BGA Potassium [mmol/l]	14	4.62	0.46	4.95	0.07		0.481	1	'4.6 - 6.6	75	25	0	Parenteral
Total Volume [ml]	7	168.6	17.77	163.33	13.12		0.161	1	'135 - 200	95.4545	0	6.81818	Enteral
Total Volume [ml]	14	168.31	15.59	155.47	11.65		5.84e-05	0.0494	'135 - 200	96.2264	0	3.77358	Enteral
Total Volume [ml]	21	168.6	22.24	154.7	12.26		3.8e-05	0.0331	'135 - 200	96.2264	0	3.77358	Enteral
Total Volume [ml]	28	161.78	11.57	154.4	8.53		0.00154	1	'135 - 200	100	0	0	Enteral
Total Volume [ml]	Day of discharge	157.85	9.7	154.35	25.5		0.0017	1	'135 - 200	100	2.63158	0	Enteral
Calories [kcal/kg BW]	7	119.17	12.96	106.1	13.6		0.000686	0.55	'110 - 135	61.3636	25	15.9091	Enteral
Calories [kcal/kg BW]	14	133.59	11.08	120.13	11.72		1.18e-06	0.00108	'110 - 135	56.6038	1.88679	41.5094	Enteral
Calories [kcal/kg BW]	21	134.18	10.26	129.37	12		0.134	1	'110 - 135	54.717	1.88679	39.6226	Enteral
Calories [kcal/kg BW]	28	126.99	16.7	135.52	11.94		0.00288	1	'110 - 135	50.9434	13.2075	26.4151	Enteral
Calories [kcal/kg BW]	Day of discharge	127.53	9.24	133	8.75		0.0363	1	'110 - 135	68.4211	5.26316	18.4211	Enteral
Carbohydrates [g/100 kcal]	7	14.35	1.71	12.25	1.9		6.5e-05	0.0543	'10.5 - 12	4.54545	0	95.4545	Enteral
Carbohydrates [g/100 kcal]	14	16.09	1.64	13.11	2.33		1.17e-08	1.12e-05	'10.5 - 12	1.88679	0	94.3396	Enteral
Carbohydrates [g/100 kcal]	21	15.99	2.7	13.6	2.59		9.55e-06	0.00853	'10.5 - 12	1.88679	1.88679	84.9057	Enteral
Carbohydrates [g/100 kcal]	28	15.25	2.37	13.36	2.69		0.00111	0.856	'10.5 - 12	9.43396	3.77358	73.5849	Enteral
Carbohydrates [g/100 kcal]	Day of discharge	15.14	1.81	12.65	2.74		0.000463	0.375	'10.5 - 12	2.63158	2.63158	76.3158	Enteral
Protein [g/100 kcal]	7	3.61	0.44	3.67	0.4		0.566	1	'3.6 - 4.1	50	50	13.6364	Enteral
Protein [g/100 kcal]	14	3.54	0.39	3.57	0.46		0.633	1	'3.6 - 4.1	39.6226	58.4906	5.66038	Enteral
Protein [g/100 kcal]	21	3.57	0.36	3.62	0.42		0.564	1	'3.6 - 4.1	41.5094	60.3774	9.43396	Enteral
Protein [g/100 kcal]	28	3.49	0.42	3.69	0.54		0.0296	1	'3.6 - 4.1	35.8491	60.3774	5.66038	Enteral
Protein [g/100 kcal]	Day of discharge	3.26	0.59	3.65	0.41		0.0808	1	'3.6 - 4.1	18.4211	71.0526	2.63158	Enteral
Fat [g/100 kcal]	7	5.42	0.93	4.88	0.85		0.0379	1	'4.4 - 6	61.3636	15.9091	29.5455	Enteral
Fat [g/100 kcal]	14	6.5	0.65	5.43	0.74		3.2e-09	3.12e-06	'4.4 - 6	20.7547	0	81.1321	Enteral
Fat [g/100 kcal]	21	6.43	0.56	5.76	0.93		4.63e-05	0.0394	'4.4 - 6	16.9811	0	75.4717	Enteral
Fat [g/100 kcal]	28	6.03	0.91	6.04	0.5		0.32	1	'4.4 - 6	26.4151	3.77358	62.2642	Enteral
Fat [g/100 kcal]	Day of discharge	6.22	0.37	6.07	0.28		0.11	1	'4.4 - 6	15.7895	0	65.7895	Enteral
Carbohydrates [% of kcal/kg BW]	7	45.91	3.48	43.83	4.53		0.0595	1	'40 - 45	31.8182	4.54545	65.9091	Enteral
Carbohydrates [% of kcal/kg BW]	14	45.36	2	45.18	3.67		0.597	1	'40 - 45	24.5283	3.77358	64.1509	Enteral
Carbohydrates [% of kcal/kg BW]	21	46	1.32	46.14	4.76		0.125	1	'40 - 45	16.9811	0	66.0377	Enteral
Carbohydrates [% of kcal/kg BW]	28	45.63	2.51	47.05	2.19		0.0615	1	'40 - 45	20.7547	1.88679	60.3774	Enteral
Carbohydrates [% of kcal/kg BW]	Day of discharge	44.78	2.67	46.54	2.4		0.244	1	'40 - 45	15.7895	7.89474	57.8947	Enteral
Protein [% of kcal/kg BW]	7	11.64	1.82	13.31	1.99		0.000652	0.524	'10 - 15	68.1818	27.2727	4.54545	Enteral
Protein [% of kcal/kg BW]	14	9.81	0.72	12.17	1.93		2.69e-07	0.000251	'10 - 15	22.6415	69.8113	0	Enteral
Protein [% of kcal/kg BW]	21	9.91	0.85	11.04	1.85		0.0205	1	'10 - 15	20.7547	62.2642	0	Enteral
Protein [% of kcal/kg BW]	28	10.33	1.34	10.44	1.26		0.5	1	'10 - 15	30.1887	52.8302	0	Enteral
Protein [% of kcal/kg BW]	Day of discharge	9.66	1.39	10.22	1.31		0.511	1	'10 - 15	13.1579	68.4211	0	Enteral
Fat [% of kcal/kg BW]	7	42.44	4.34	42.87	4.67		0.668	1	'42 - 45	40.9091	40.9091	27.2727	Enteral
Fat [% of kcal/kg BW]	14	44.82	1.88	42.64	3.89		0.0151	1	'42 - 45	75.4717	0	24.5283	Enteral
Fat [% of kcal/kg BW]	21	44.08	1.71	42.92	4.39		0.00896	1	'42 - 45	69.8113	5.66038	16.9811	Enteral
Fat [% of kcal/kg BW]	28	44.02	2.03	42.48	1.99		0.00118	0.902	'42 - 45	66.0377	5.66038	18.8679	Enteral
Fat [% of kcal/kg BW]	Day of discharge	45.58	3.44	43.2	1.79		0.00805	1	'42 - 45	57.8947	2.63158	23.6842	Enteral
BGA Glucose [mg/dl]	7	109.11	39.31	90.5	5.51		0.563	1	'47 - 100	52.2727	0	47.7273	Enteral
BGA Glucose [mg/dl]	14	102.42	46.27	86.45	15.69		0.709	1	'47 - 100	67.9245	0	32.0755	Enteral
BGA Glucose [mg/dl]	21	102.57	51.86	77.62	15.48		0.173	1	'47 - 100	62.2642	1.88679	32.0755	Enteral
BGA Glucose [mg/dl]	28	89.63	25.36	88.22	46.28		0.3	1	'47 - 100	81.1321	0	16.9811	Enteral
BGA Glucose [mg/dl]	Day of discharge	83.97	19.64	80.6	14.17		0.62	1	'47 - 100	68.4211	0	10.5263	Enteral
Sodium [mmol/100 kcal]	7	4.03	0.74	3.02	0.95		0.000357	0.294	'2.74 - 4.57	77.2727	2.27273	18.1818	Enteral
Sodium [mmol/100 kcal]	14	4.38	1.1	3.84	0.98		0.0114	1	'2.74 - 4.57	62.2642	1.88679	26.4151	Enteral
Sodium [mmol/100 kcal]	21	4.62	1.48	3.59	0.85		0.00442	1	'2.74 - 4.57	58.4906	0	22.6415	Enteral
Sodium [mmol/100 kcal]	28	4.17	1.17	3.89	0.67		0.393	1	'2.74 - 4.57	52.8302	7.54717	20.7547	Enteral
Sodium [mmol/100 kcal]	Day of discharge	3.89	1.06	3.65	0.54		0.654	1	'2.74 - 4.57	55.2632	10.5263	15.7895	Enteral
Potassium [mmol/100 kcal]	7	3.5	0.97	2.3	0.86		4.19e-05	0.036	'1.5 - 3	43.1818	0	54.5455	Enteral
Potassium [mmol/100 kcal]	14	4.39	1.12	2.31	0.66		3.93e-11	3.96e-08	'1.5 - 3	13.2075	0	77.3585	Enteral
Potassium [mmol/100 kcal]	21	4.67	1.03	2.81	0.68		4.18e-07	0.000387	'1.5 - 3	7.54717	0	73.5849	Enteral
Potassium [mmol/100 kcal]	28	4.18	1.24	3.11	0.69		0.0036	1	'1.5 - 3	15.0943	0	66.0377	Enteral
Potassium [mmol/100 kcal]	Day of discharge	4.15	1.09	3.28	0.58		0.15	1	'1.5 - 3	18.4211	0	60.5263	Enteral
Calcium [mmol/100 kcal]	7	3.05	0.93	2.44	0.84		0.0128	1	'2.7 - 3.2	20.4545	29.5455	50	Enteral
Calcium [mmol/100 kcal]	14	3.69	0.88	2.61	0.97		3.59e-06	0.00325	'2.7 - 3.2	7.54717	11.3208	71.6981	Enteral
Calcium [mmol/100 kcal]	21	4.02	0.64	3.18	0.98		0.000947	0.74	'2.7 - 3.2	5.66038	3.77358	71.6981	Enteral
Calcium [mmol/100 kcal]	28	3.57	1.06	3.84	0.79		0.749	1	'2.7 - 3.2	5.66038	9.43396	66.0377	Enteral
Calcium [mmol/100 kcal]	Day of discharge	3.47	1	3.91	0.78		0.555	1	'2.7 - 3.2	5.26316	15.7895	57.8947	Enteral
Magnesium [mmol/100 kcal]	7	0.47	0.08	0.45	0.2		0.622	1	'0.3 - 0.56	81.8182	4.54545	15.9091	Enteral
Magnesium [mmol/100 kcal]	14	0.46	0.09	0.47	0.17		0.287	1	'0.3 - 0.56	73.5849	9.43396	9.43396	Enteral
Magnesium [mmol/100 kcal]	21	0.49	0.07	0.4	0.12		0.00795	1	'0.3 - 0.56	73.5849	0	9.43396	Enteral
Magnesium [mmol/100 kcal]	28	0.45	0.1	0.47	0.13		0.586	1	'0.3 - 0.56	67.9245	9.43396	5.66038	Enteral
Magnesium [mmol/100 kcal]	Day of discharge	0.44	0.1	0.45	0.12		0.758	1	'0.3 - 0.56	71.0526	7.89474	0	Enteral
Chloride [mmol/100 kcal]	7	1.62	1.03	1.17	0.75		0.0843	1	'2.6 - 4.5	15.9091	79.5455	2.27273	Enteral
Chloride [mmol/100 kcal]	14	1.56	1.16	1.35	0.68		0.825	1	'2.6 - 4.5	11.3208	77.3585	1.88679	Enteral
Chloride [mmol/100 kcal]	21	1.86	1.3	1.77	0.71		0.443	1	'2.6 - 4.5	9.43396	66.0377	5.66038	Enteral
Chloride [mmol/100 kcal]	28	1.63	1.06	2.24	0.64		0.00929	1	'2.6 - 4.5	13.2075	66.0377	1.88679	Enteral
Chloride [mmol/100 kcal]	Day of discharge	1.35	1.06	2.16	0.4		0.025	1	'2.6 - 4.5	13.1579	65.7895	0	Enteral
Phosphate [mmol/100 kcal]	7	2.31	0.66	1.81	0.58		0.0036	1	'1.8 - 2.6	36.3636	25	38.6364	Enteral
Phosphate [mmol/100 kcal]	14	2.69	0.66	2.09	0.64		1.85e-05	0.0162	'1.8 - 2.6	22.6415	7.54717	60.3774	Enteral
Phosphate [mmol/100 kcal]	21	2.96	0.47	2.42	0.68		0.0039	1	'1.8 - 2.6	13.2075	0	67.9245	Enteral
Phosphate [mmol/100 kcal]	28	2.63	0.78	2.87	0.56		0.356	1	'1.8 - 2.6	15.0943	9.43396	56.6038	Enteral
Phosphate [mmol/100 kcal]	Day of discharge	2.57	0.75	2.94	0.48		0.409	1	'1.8 - 2.6	5.26316	15.7895	57.8947	Enteral
BGA Sodium [mmol/l]	7	137.82	3.27	138.71	3.27		0.423	1	'133 - 146	97.7273	11.3636	0	Enteral
BGA Sodium [mmol/l]	14	135.87	5.24	137.28	5.66		0.14	1	'133 - 146	69.8113	30.1887	5.66038	Enteral
BGA Sodium [mmol/l]	21	135.67	4.17	136.63	4.86		0.523	1	'133 - 146	73.5849	26.4151	3.77358	Enteral
BGA Sodium [mmol/l]	28	137.7	4.79	135.77	2.72		0.181	1	'133 - 146	81.1321	9.43396	9.43396	Enteral
BGA Sodium [mmol/l]	Day of discharge	136.62	2.09	136.73	2.15		0.902	1	'133 - 146	76.3158	7.89474	0	Enteral
BGA Potassium [mmol/l]	7	5.09	0.79	4.99	0.57		0.847	1	'4.6 - 6.6	72.7273	34.0909	6.81818	Enteral
BGA Potassium [mmol/l]	14	5.27	0.76	5.55	0.75		0.0481	1	'4.6 - 6.6	83.0189	15.0943	7.54717	Enteral
BGA Potassium [mmol/l]	21	5.14	0.76	5.15	0.5		0.415	1	'4.6 - 6.6	71.6981	26.4151	7.54717	Enteral
BGA Potassium [mmol/l]	28	5.04	1.15	5.04	0.78		0.734	1	'4.6 - 6.6	58.4906	33.9623	3.77358	Enteral
BGA Potassium [mmol/l]	Day of discharge	4.87	0.75	4.54	0.3		0.169	1	'4.6 - 6.6	47.3684	26.3158	2.63158	Enteral
Se-Calcium [mmol/l]	7	2.47	0.26	2.47	NA		1	1	'1.8 - 2.7	6.81818	0	0	Enteral
Se-Calcium [mmol/l]	14	2.48	0.2	2.52	0.23		0.833	1	'1.8 - 2.7	11.3208	0	1.88679	Enteral
Se-Calcium [mmol/l]	21	2.51	0.24	1.82	0.76		0.348	1	'1.8 - 2.7	5.66038	0	1.88679	Enteral
Se-Calcium [mmol/l]	28	2.34	0.25	2.26	NA		0.445	1	'1.8 - 2.7	11.3208	0	0	Enteral
Se-Calcium [mmol/l]	Day of discharge	2.35	0.02	2.38	0.12		0.8	1	'1.8 - 2.7	5.26316	0	0	Enteral
Se-Phosphate [mg/dl]	7	3.87	1.18	3.6	NA		1	1	'1.6 - 2.7	2.27273	0	4.54545	Enteral
Se-Phosphate [mg/dl]	14	6.25	1.43	5.85	1.48		1	1	'1.6 - 2.7	0	0	7.54717	Enteral
Se-Phosphate [mg/dl]	21	6.28	0.62	6.3	1.56		1	1	'1.6 - 2.7	0	0	7.54717	Enteral
Se-Phosphate [mg/dl]	28	6.5	0.85	5.5	NA		0.667	1	'1.6 - 2.7	0	0	3.77358	Enteral
Se-Phosphate [mg/dl]	Day of discharge	6.5	0.14	6.4	0.36		1	1	'1.6 - 2.7	0	0	5.26316	Enteral
Calcium [mmol/l]	14	2.79	2.15	1.98	2.12		0.704	1	'1 - 2	5.66038	5.66038	15.0943	Enteral
Calcium [mmol/l]	21	2.47	1.49	2.99	2.14		0.57	1	'1 - 2	9.43396	5.66038	22.6415	Enteral
Calcium [mmol/l]	28	2.99	2.58	2.53	2.7		0.349	1	'1 - 2	18.8679	1.88679	32.0755	Enteral
Calcium [mmol/l]	Day of discharge	3.65	2.1	2.24	2.58		0.0102	1	'1 - 2	7.89474	2.63158	34.2105	Enteral
Phosphate [g/l]	14	0.55	0.26	0.7	0.3		0.459	1	'0.1 - 0.6	16.9811	0	9.43396	Enteral
Phosphate [g/l]	21	0.37	0.24	0.87	0.8		0.103	1	'0.1 - 0.6	32.0755	1.88679	5.66038	Enteral
Phosphate [g/l]	28	0.41	0.23	0.43	0.36		0.667	1	'0.1 - 0.6	37.7358	3.77358	7.54717	Enteral
Phosphate [g/l]	Day of discharge	0.21	0.14	0.31	0.25		0.204	1	'0.1 - 0.6	28.9474	13.1579	0	Enteral

## Sheet: Supplemental Table S3
Supplemental Table 3: Overview of fold changes, means, standard deviations and n number for each variable shown in figure 1.
	Reference cohort			Study cohort (MUC PREPARE)
Variable	Mean	SD	n	Mean	SD	n	pval	FC	Day of life
Total Volume [ml]	84.5561	7.95561	57	94.0158	11.1887	57	1.03419e-06	1.11187	1
Total Volume [ml]	142.296	21.7348	55	147.33	18.4387	53	0.196617	1.03538	3
Total Volume [ml]	169.051	14.1733	35	173.286	26.142	14	0.574351	1.02505	7
Calories [kcal/kg BW]	31	5.64963	57	46.064	8.21799	57	1.70158e-17	1.48594	1
Calories [kcal/kg BW]	68.698	10.2108	55	81.926	9.18963	53	8.24507e-10	1.19255	3
Calories [kcal/kg BW]	102.919	8.56358	35	97.3636	13.7788	14	0.232141	0.946019	7
Carbohydrates [g/100 kcal]	5.91228	0.496081	57	6.97018	1.04008	57	9.51406e-10	1.17893	1
Carbohydrates [g/100 kcal]	8.91636	1.31807	55	9.63269	1.36794	53	0.00691669	1.08034	3
Carbohydrates [g/100 kcal]	12.0171	1.88281	35	12.1143	1.83045	14	0.869162	1.00808	7
Protein [g/100 kcal]	1.0614	0.365354	57	1.75333	0.462977	57	2.04187e-14	1.6519	1
Protein [g/100 kcal]	2.64	0.588658	55	3.46226	0.512995	53	6.25621e-12	1.31146	3
Protein [g/100 kcal]	3.75143	0.27048	35	3.81429	0.369734	14	0.57057	1.01676	7
Fat [g/100 kcal]	0.136842	0.148362	57	1.03158	0.472893	57	5.5595e-21	7.53846	1
Fat [g/100 kcal]	2.41636	0.687929	55	3.12264	0.497935	53	1.83946e-08	1.29229	3
Fat [g/100 kcal]	4.31429	0.604952	35	3.72857	0.68211	14	0.0104841	0.864238	7
Carbohydrates [% of kcal/kg BW]	81.1491	6.61363	57	62.5088	6.08544	57	6.75614e-30	0.770295	1
Carbohydrates [% of kcal/kg BW]	51.34	5.5284	55	46.3462	4.12375	53	6.51948e-07	0.90273	3
Carbohydrates [% of kcal/kg BW]	45.3886	5.09196	35	48.2786	4.32705	14	0.0547148	1.06367	7
Protein [% of kcal/kg BW]	14.414	3.89466	57	15.6298	2.70079	57	0.0556101	1.08435	1
Protein [% of kcal/kg BW]	15.1278	2.52156	55	16.7192	2.05627	53	0.000553236	1.1052	3
Protein [% of kcal/kg BW]	14.2971	1.18896	35	15.3643	1.43774	14	0.0231072	1.07465	7
Fat [% of kcal/kg BW]	4.07544	4.51621	57	21.3088	8.25734	57	1.20811e-23	5.22858	1
Fat [% of kcal/kg BW]	33.6722	5.69626	55	36.9462	4.01421	53	0.000891592	1.09723	3
Fat [% of kcal/kg BW]	40.1941	5.00381	35	34.3643	9.93785	14	0.0533032	0.854958	7
BGA Glucose [mg/dl]	81.6667	35.1683	57	86	27.4031	57	0.662754	1.05306	1
BGA Glucose [mg/dl]	106.333	24.2162	55	138.849	65.3321	53	0.00623634	1.30579	3
BGA Glucose [mg/dl]	130.875	45.2215	35	112.714	28.8002	14	0.329481	0.861236	7

## Sheet: Supplemental Table S4
Supplemental Table 4: Overview of fold changes, means, standard deviations and n number for each variable shown in figure 2.
	Reference cohort			Study cohort (MUC PREPARE)
Variable	Mean	SD	n	Mean	SD	n	pval	FC	Day of life
Sodium [mmol/100 kcal]	0.848246	1.64246	0.458807	0.539392	57	57	3.33518e-11	1.9363	1
Sodium [mmol/100 kcal]	3.04091	3.44269	1.22509	0.620247	55	53	0.000688862	1.13213	3
Sodium [mmol/100 kcal]	4.55088	3.76214	1.62327	0.795189	35	14	0.184523	0.826684	7
Potassium [mmol/100 kcal]	0.00842105	0.245088	0.0370709	0.244037	57	57	2.27623e-13	29.1042	1
Potassium [mmol/100 kcal]	1.06537	1.71808	0.662242	0.401634	55	53	9.08441e-08	1.61266	3
Potassium [mmol/100 kcal]	1.94882	2.19857	0.617339	0.360787	35	14	0.166404	1.12815	7
Calcium [mmol/100 kcal]	0.986667	0.788596	0.102702	0.259474	57	57	2.18574e-08	0.799253	1
Calcium [mmol/100 kcal]	1.74463	1.56385	0.547053	0.414673	55	53	0.160517	0.896377	3
Calcium [mmol/100 kcal]	1.73382	1.75786	0.613361	0.428597	35	14	0.78546	1.01386	7
Magnesium [mmol/100 kcal]	0.0322807	0.0396491	0.14842	0.077228	57	57	8.71558e-10	1.22826	1
Magnesium [mmol/100 kcal]	0.454727	0.444423	0.213948	0.0908654	55	53	0.0117472	0.97734	3
Magnesium [mmol/100 kcal]	0.540286	0.483571	0.105621	0.0865232	35	14	0.016121	0.895029	7
Chloride [mmol/100 kcal]	0.589825	0.666491	0.432936	0.423537	57	57	0.548786	1.12998	1
Chloride [mmol/100 kcal]	1.58907	1.71615	1.05439	0.520174	55	53	0.168236	1.07997	3
Chloride [mmol/100 kcal]	2.38029	1.69786	1.55691	0.655605	35	14	0.330105	0.7133	7
Phosphate [mmol/100 kcal]	0.0215789	0.44807	0.0952213	0.21398	57	57	4.5304e-20	20.7642	1
Phosphate [mmol/100 kcal]	1.12037	1.38365	0.537106	0.354561	55	53	0.00632584	1.235	3
Phosphate [mmol/100 kcal]	1.58314	1.53143	0.591999	0.340675	35	14	0.626293	0.967334	7
BGA Sodium [mmol/l]	137.021	134.596	3.442	3.2396	57	57	0.00118854	0.982304	1
BGA Sodium [mmol/l]	141.043	139.038	4.25777	4.73602	55	53	0.0268454	0.985791	3
BGA Sodium [mmol/l]	136.9	138.714	5.62231	5.66268	35	14	0.342758	1.01325	7
BGA Potassium [mmol/l]	4.62917	4.775	0.915809	1.04677	57	57	0.574593	1.0315	1
BGA Potassium [mmol/l]	4.5617	4.42453	0.746456	0.7322	55	53	0.268496	0.969929	3
BGA Potassium [mmol/l]	4.47	4.55714	0.6309	0.828079	35	14	1	1.0195	7
Se-Calcium [mmol/l]	2.18	NA	0.0458258	NA	57	57	NA	NA	1
Se-Calcium [mmol/l]	2.525	1.896	0.205061	0.174442	55	53	0.0952381	0.750891	3
Se-Calcium [mmol/l]	2.85	2.54	0.960625	NA	35	14	NA	0.891228	7
Se-Phosphate [mg/dl]	NA	NA	NA	NA	57	57	NA	NA	1
Se-Phosphate [mg/dl]	5.8	5.6	0.141421	NA	55	53	NA	0.965517	3
Se-Phosphate [mg/dl]	3.8	NA	1.9799	NA	35	14	NA	NA	7

## Sheet: Supplementary Table S5
Supplemental Table 5: Overview of feature selection
variable	Body	Head	Somatic
(Intercept)	1.6e-16	-3.82e-17	2.22e-16
Gestationsalter..als.Dezimalzahl.......	-0.235	NA	-0.423
Mature	-0.0726	NA	NA
